# Supplementary material for: Effects of Pork Protein Ingestion Prior to and Following Performing the Army Combat Fitness Test on Markers of Catabolism, Inflammation, and Recovery
Source: Nutrients. 2025 Jun 13;17(12):1995. doi: 10.3390/nu17121995 (PMC12195741; doi:10.3390/nu17121995)
Supplement: Supplementary file 1 [file nutrients-17-01995-s001.zip]

Archive with 2 entries (2 files):
- Supplemental Tables and Figures R1.pdf
- Supplemental Tables and Figures R1.xlsx
