# Supplementary material for: Effects of Pork Protein Ingestion Prior to and Following Performing the Army Combat Fitness Test on Markers of Catabolism, Inflammation, and Recovery
Source: Nutrients. 2025 Jun 13;17(12):1995. doi: 10.3390/nu17121995 (PMC12195741; doi:10.3390/nu17121995)
Supplement: Supplementary file 1 [file nutrients-17-01995-s001.zip › Supplemental Tables and Figures R1.xlsx]

## Sheet: Table S1. Demographic w Sex
	Table S1. Demographic data
	Variable	Treatment	Sex	n		Mean				p-Value
	Age	Pork	Male	17	20.1765	±	2.35147		Treatment	1
	(yrs)		Female	6	19.5	±	1.22474		Sex	0.351
			Total	23	20	±	2.11058
		Plant	Male	17	20.1765	±	2.35147
			Female	6	19.5	±	1.22474
			Total	23	20	±	2.11058
		Total	Male	34	20.1765	±	2.31557
			Female	12	19.5	±	1.16775
			Total	46	20	±	2.087
	Height	Pork	Male	17	177.066	±	5.80313		Treatment	0.998
	(cm)		Female	6	161.76	±	3.45651		Sex	<.001
			Total	23	173.073	±	8.62759
		Plant	Male	17	177.075	±	5.80557
			Female	6	161.76	±	3.45651
			Total	23	173.08	±	8.63193
		Total	Male	34	177.071	±	5.71573
			Female	12	161.76	±	3.29566
			Total	46	173.077	±	8.53334
	Weight	Pork	Male	17	79.01	±	9.39298		Treatment	0.867
	(kg)		Female	6	62.635	±	4.77915		Sex	<.001
			Total	23	74.7383	±	11.109
		Plant	Male	17	78.9947	±	9.06343
			Female	6	63.605	±	5.14824
			Total	23	74.98	±	10.6541
		Total	Male	34	79.0024	±	9.08876
			Female	12	63.12	±	4.76298
			Total	46	74.8591	±	10.763
	Body Mass Index	Pork	Male	17	25.2306	±	3.02153		Treatment	0.839
	(kg/m2)		Female	6	23.9183	±	1.25101		Sex	0.219
			Total	23	24.8883	±	2.70971
		Plant	Male	17	25.22	±	2.89573
			Female	6	24.295	±	1.49156
			Total	23	24.9787	±	2.60316
		Total	Male	34	25.2253	±	2.91412
			Female	12	24.1067	±	1.32715
			Total	46	24.9335	±	2.62768
	Resting Heart Rate	Pork	Male	17	62.8824	±	12.2825		Treatment	0.922
	(bpm)		Female	6	66.3333	±	10.3086		Sex	0.125
			Total	23	63.7826	±	11.6734
		Plant	Male	17	60.6471	±	10.665
			Female	6	69.3333	±	12.9254
			Total	23	62.913	±	11.6577
		Total	Male	34	61.7647	±	11.3833
			Female	12	67.8333	±	11.256
			Total	46	63.3478	±	11.5436
	Systolic Blood Pressure	Pork	Male	17	116.882	±	9.30647		Treatment	0.415
	(mmHg)		Female	6	102.667	±	3.93277		Sex	<.001
			Total	23	113.174	±	10.3557
		Plant	Male	17	117.765	±	7.46265
			Female	6	106	±	4.28952
			Total	23	114.696	±	8.51968
		Total	Male	34	117.323	±	8.31836
			Female	12	104.333	±	4.29235
			Total	46	113.935	±	9.4078
	Diastolic Blood Pressure	Pork	Male	17	68.9412	±	7.24112		Treatment	0.281
	(mmHg)		Female	6	64	±	6.22896		Sex	0.089
			Total	23	67.6522	±	7.20233
		Plant	Male	17	70.2941	±	6.66863
			Female	6	67.5	±	4.37035
			Total	23	69.5652	±	6.18522
		Total	Male	34	69.6176	±	6.88879
			Female	12	65.75	±	5.44602
			Total	46	68.6087	±	6.70813
	Data are expressed as means ± standard deviations for the pork and soy protein treatments.

## Sheet: Table S2. Anthropometrics and R
	Table S2. Anthropometric and resting hemodynamic changes.
													Time Point								Mean
	Variable	Treatment	n		Baseline				24-hour				48-hour				72-hour				(SEM)			Effect	p-Value	ηp2
	Weight	Pork	23	74.7383	±	11.109		74.7752	±	11.0327		75.103	±	11.0912	†	74.9983	±	11.0474		74.9037	±	2.24811		T	0.00805886	0.101409
	(kg)	Plant	23	74.98	±	10.6541		74.7513	±	10.3265		75.203	±	10.5181		75.0187	±	10.5166		74.9883	±	2.24811		T x T	0.570897	0.0129608
		Total	46	74.8591	±	10.763		74.7633	±	10.566		75.153	±	10.6878	†	75.0085	±	10.6647		74.946	±	1.58965
	Body Mass Index	Pork	23	24.8883	±	2.70971		24.9052	±	2.71033		25.0178	±	2.75443	†	24.9852	±	2.75837		24.9491	±	0.552801		T	0.00680256	0.105339
	(kg/m2)	Plant	23	24.9787	±	2.60316		24.9061	±	2.50837		25.0552	±	2.57504		24.9991	±	2.61325		24.9848	±	0.552801		T x T	0.564259	0.013148
		Total	46	24.9335	±	2.62768		24.9057	±	2.58212		25.0365	±	2.63652	†	24.9922	±	2.65678		24.967	±	0.390889
	Resting Heart Rate	Pork	23	63.7826	±	11.6734		61.5217	±	9.86209		62.5652	±	8.39278		65.8261	±	11.4798		114.326	±	1.66689		T	0.575223	0.0143434
	(bpm)	Plant	23	62.913	±	11.6577		65.7391	±	10.402		62.7391	±	9.66351		63.3043	±	8.65729		114.576	±	1.66689		T x T	0.110443	0.0454906
		Total	46	63.3478	±	11.5436		63.6304	±	10.2466		62.6522	±	8.94978		64.5652	±	10.1339		114.451	±	1.17867
	Systolic Blood Pressure	Pork	23	113.174	±	10.3557		114	±	8.74903		114.783	±	10.6385		115.348	±	8.53127		68.4457	±	0.850331		T	0.736519	0.00893484
	(mmHg)	Plant	23	114.696	±	8.51968		114.087	±	11.7082		114.348	±	10.3292		115.174	±	8.97801		68.9457	±	0.850331		T x T	0.875058	0.00466904
		Total	46	113.935	±	9.4078		114.043	±	10.2197		114.565	±	10.3702		115.261	±	8.66009		68.6957	±	0.601275
	Diastolic Blood Pressure	Pork	23	67.6522	±	7.20233		68.5652	±	5.71144		68.4348	±	6.47952		69.1304	±	5.63515		63.4239	±	1.77157		T	0.93687	0.00289465
	(mmHg)	Plant	23	69.5652	±	6.18522		68.7391	±	5.5368		68.4783	±	4.41968		69	±	5.72078		63.6739	±	1.77157		T x T	0.724716	0.00958189
		Total	46	68.6087	±	6.70813		68.6522	±	5.56264		68.4565	±	5.48414		69.0652	±	5.61507		63.5489	±	1.25269
	Data are expressed as means ± standard deviations for the the pork and Plant protein treatments. Data were analyzed using a multivariate and univariate General Linear Model with repeated measures. P-levels, with partial ETA squared (ηₚ²) effect size, were reported. General Linear Model analysis revealed no significant overall Wilk's Lambda for Time (p =0.140, ηₚ²=0.052) and no significant Treatme…

## Sheet: Table S3. Performance related d
	Table S3. Performance-related data.
													Mean
	Variable	Treatment	n		Baseline				72-hour				(SEM)			Effect	p-Value	ηp2
	Vertical Jump	Pork	23	20.5217	±	4.66972		20.2609	±	4.8168		20.391	±	0.964		T	0.51	0.01
	(in)	Plant	23	20.3043	±	4.44599		20.2274	±	4.86109		20.266	±	0.964		T x T	0.719	0.003
		Total	46	20.413	±	4.50962		20.2441	±	4.78496		20.329	±	0.681
	Peak Power	Pork	23	7739.13	±	999.253		7707.47	±	965.089		7723.2	±	202.9		T	0.584	0.007
	(watts)	Plant	23	7713.65	±	946.057		7702.94	±	1015.25		7708.2	±	202.9		T x T	0.786	0.002
		Total	46	7726.39	±	962.233		7705.21	±	979.422		7715.7	±	143.7
	3-Repetition Maximum Deadlift	Pork	23	246.912	±	78.541		250.688	±	73.2793		248.8	±	15.47		T	0.063	0.076
	(lbs)	Plant	23	248.571	±	71.5747		254.967	±	75.3916	‡	251.769	±	15.47		T x T	0.625	0.005
		Total	46	247.742	±	74.3038		252.828	±	73.5441	‡	250.285	±	10.939	⁑
	Standing Power Throw	Pork	23	8.62043	±	2.40844		8.31957	±	2.59665		8.47	±	0.509966		T	0.624	0.005
	(m)	Plant	23	8.58348	±	2.5262		8.70348	±	2.55884		8.64348	±	0.509966		T x T	0.257	0.029
		Total	46	8.60196	±	2.44052		8.51152	±	2.55639		8.55674	±	0.3606
	Hand Release Push-up	Pork	23	48.7826	±	8.55972		50.913	±	7.85038	†	49.848	±	1.659		T	<.001	0.244
	(total repetitions)	Plant	23	47.087	±	6.94074		49.7826	±	9.43859	†	48.435	±	1.659		T x T	0.661	0.004
		Total	46	47.9348	±	7.75286		50.3478	±	8.60289	†	49.141	±	1.173	*
	Sprint-Drag-Carry	Pork	23	106.953	±	31.0616		109.673	±	20.1369		108.313	±	4.468		T	0.659	0.004
	(sec)	Plant	23	108.259	±	18.8705		107.457	±	18.0133		107.858	±	4.468		T x T	0.419	0.015
		Total	46	107.606	±	25.4209		108.565	±	18.9244		108.085	±	3.16
	Plank Test	Pork	23	152.078	±	51.3519		171.494	±	43.3272	†	161.786	±	9.561		T	0.003	0.188
	(sec)	Plant	23	150.28	±	48.7286		166.731	±	54.5513	†	158.506	±	9.561		T x T	0.793	0.002
		Total	46	151.179	±	49.5065		169.113	±	48.769	†	160.146	±	6.761	*
	Two-Mile Run	Pork	23	17.3174	±	2.41557		16.8883	±	1.99357	‡	17.103	±	0.446		T	0.001	0.214
	(minutes)	Plant	23	17.1635	±	2.34762		16.4548	±	2.05665	†	16.809	±	0.446		T x T	0.4	0.016
		Total	46	17.2404	±	2.35651		16.6715	±	2.01468	†	16.956	±	0.315	*
	Total Score	Pork	23	17.3174	±	2.41557		16.8883	±	1.99357	‡	17.103	±	0.446		T	0.001	0.214
	(Percentile)	Plant	23	17.1635	±	2.34762		16.4548	±	2.05665	†	16.809	±	0.446		T x T	0.4	0.016
		Total	46	17.2404	±	2.35651		16.6715	±	2.01468	†	16.956	±	0.315	*
	Data are expressed as means ± standard deviations for the the pork and Plant protein treatments. Data were analyzed using a multivariate and univariate General Linear Model with repeated measures. P-levels, with partial ETA squared (ηₚ²) effect size, were reported. General Linear Model analysis revealed a significant overall Wilk's Lambda for Time (p < 0.004, ηₚ²=0.464) and no significant Treatme…

## Sheet: Table S4. ACFT PerScores
	Table S4. Army Combat Fitness Test performance scores data.
													Mean
	Variable	Treatment	n		Baseline				72-hour				(SEM)		Effect	p-Value	ηp2
	3-Repetition Maximum Deadlift	Pork	23	84.9565	±	13.2955		96.2609	±	47.6733		90.6087	±	4.06692	T	0.231786	0.0323331
	(points)	Plant	23	87.1739	±	10.5126		88	±	10.613		87.587	±	4.06692	T x T	0.300649	0.024325
		Total	46	86.0652	±	11.9041		92.1304	±	34.4039		89.0978	±	2.87575
	Standing Power Throw	Pork	23	76.7391	±	18.0812		77.3043	±	17.7877		77.0217	±	3.26383	T	0.461439	0.0123906
	(points)	Plant	23	79.9565	±	14.2557		80.913	±	13.4803		80.4348	±	3.26383	T x T	0.849363	0.00082889
		Total	46	78.3478	±	16.1812		79.1087	±	15.7116		78.7283	±	2.30787
	Hand Release Push-up	Pork	23	93.7391	±	6.40467		95.4348	±	5.46747	†	94.587	±	1.25434	T	0.00576235	0.160714
	(points)	Plant	23	93.3043	±	6.07854		94.2174	±	6.79543		93.7609	±	1.25434	T x T	0.388588	0.0169421
		Total	46	93.5217	±	6.17788		94.8261	±	6.12936	†	94.1739	±	0.886956
	Sprint-Drag-Carry	Pork	23	90.3913	±	9.20839		91.3913	±	8.11138		90.8913	±	1.48724	T	0.308508	0.0235563
	(points)	Plant	23	92.2174	±	6.70113		92.8696	±	6.12969		92.5435	±	1.48724	T x T	0.829288	0.00106809
		Total	46	91.3043	±	8.01629		92.1304	±	7.14799		91.7174	±	1.05164
	Plank Test	Pork	23	78.913	±	17.3544		84.8261	±	13.4051	‡	81.8696	±	3.38227	T	0.0159761	0.124915
	(points)	Plant	23	75.8696	±	19.733		81.6087	±	20.7556	‡	78.7391	±	3.38227	T x T	0.970331	3.1798e-05
		Total	46	77.3913	±	18.4385		83.2174	±	17.3524	†	80.3043	±	2.39163
	Two-Mile Run	Pork	23	82.2174	±	12.0112		84.6522	±	10.2052	‡	83.4348	±	2.28137	T	0.00280653	0.185527
	(points)	Plant	23	83.5652	±	13.0064		87.3478	±	10.2762	†	85.4565	±	2.28137	T x T	0.496121	0.0105915
		Total	46	82.8913	±	12.3975		86	±	10.2176	†	84.4457	±	1.61317
	Total Score	Pork	23	506.957	±	46.5476		529.87	±	60.0442	†	518.413	±	8.97681	T	0.00444935	0.169683
	(points)	Plant	23	512.087	±	41.5538		524.957	±	39.4018		518.522	±	8.97681	T x T	0.404531	0.0158446
		Total	46	509.522	±	43.7054		527.413	±	50.2768	†	518.467	±	6.34756
	Data are expressed as means ± standard deviations for the the pork and Plant protein treatments. Data were analyzed using a multivariate and univariate General Linear Model with repeated measures. P-levels, with partial ETA squared (ηₚ²) effect size, were reported. General Linear Model analysis revealed a significant overall Wilk's Lambda for Time (p < 0.009, ηₚ²=0.341) and no significant Treatme…
		⁑

## Sheet: Table S5. Muscle Soreness
	Table S5. Muscle soreness rating results.
				Time Point																	Mean
	Variable	Treatment	n		Baseline				24-hour				48-hour				72-hour				(SEM)			Effect	p-Value	ηp2
	Lower Medial Thigh	Pork	23	34.2609	±	29.7478		38.7826	±	33.5084		45.6522	±	34.8915		41.2609	±	32.8678		39.9891	±	5.23097		T	0.00710078	0.0902248
	(mm)	Plant	23	26.7826	±	26.6253		41.8261	±	33.3489	†	46.087	±	32.0807	†	32.5909	±	22.053		36.8216	±	5.23097		T x T	0.444376	0.0197348
		Total	46	30.5217	±	28.1691		40.3043	±	33.091	†	45.8696	±	33.1419	†	36.9259	±	28.0199		38.4054	±	3.69886
	Lower Lateral Thigh	Pork	23	28.087	±	27.161		22.3478	±	18.4332		34.6957	±	32.9413		29.3478	±	25.0737		28.6196	±	3.72066		T	0.0396341	0.0654595
	(mm)	Plant	23	14.3913	±	13.6872		22.8261	±	20.3685	‡	27.087	±	25.5768	†	16.3183	±	15.0647		20.1557	±	3.72066		T x T	0.177059	0.037543
		Total	46	21.2391	±	22.3648	*	22.587	±	19.2095		30.8913	±	29.4129	†	22.833	±	21.4871	*	24.3876	±	2.63091
	Mid Thigh	Pork	23	11.0435	±	14.9316		12.6087	±	15.2606		11.6522	±	11.9644		13.4783	±	17.9136		12.1957	±	1.98612		T	0.20626	0.0341414
	(mm)	Plant	23	3.82609	±	4.88646		8.82609	±	10.241		11.0435	±	13.5495	†	8.5	±	8.66419		8.04891	±	1.98612		T x T	0.437382	0.0200596
		Total	46	7.43478	±	11.5752	*	10.7174	±	12.9917		11.3478	±	12.6425	‡	10.9891	±	14.1392		10.1223	±	1.4044
	Data are expressed as means ± standard deviations for the the pork and Plant protein treatments. Data were analyzed using a multivariate and univariate General Linear Model with repeated measures. P-levels, with partial ETA squared (ηₚ²) effect size, were reported. General Linear Model analysis revealed a significant overall Wilk's Lambda for Time (p =0.027, ηₚ²=0.047) and no significant Treatmen…

## Sheet: Table S6. Trail Making Task Tes
	Table S6. Trail Making Task Test changes.
													Time Point								Mean
	Variable	Treatment	n		Baseline				24-hour				48-hour				72-hour				(SEM)		Effect	p-Value	ηp2
	Task A	Pork	23	15.0404	±	3.1861		13.1443	±	2.94219	†	12.827	±	3.18982	†	11.7113	±	2.45268	†	13.1808	±	0.597643	T	7.94089e-13	0.385725
	(sec)	Plant	23	14.5048	±	3.47397		13.48	±	2.98915	‡	12.8596	±	3.98826	†	12.093	±	2.84976	†	13.2343	±	0.597643	T x T	0.454853	0.0191664
		Total	46	14.7726	±	3.30701		13.3122	±	2.93753	†	12.8433	±	3.57086	†	11.9022	±	2.63601	†	13.208	±	0.423
	Task B	Pork	23	29.6839	±	9.55058		26.2678	±	13.2801		25.9939	±	18.3342		20.9965	±	9.39959	†	25.7355	±	2.23109	T	2.25359e-06	0.213862
	(sec)	Plant	23	34.3361	±	14.2116		26.2561	±	10.6226	†	23.1835	±	12.7791	†	22.4178	±	13.4239	†	26.5484	±	2.23109	T x T	0.214544	0.033623
		Total	46	32.01	±	12.201		26.262	±	11.8907	†	24.5887	±	15.6905	†	21.7072	±	11.4808	†	26.142	±	1.578
	Data are expressed as means ± standard deviations for the the pork and Plant protein treatments. Data were analyzed using a multivariate and univariate General Linear Model with repeated measures. P-levels, with partial ETA squared (ηₚ²) effect size, were reported. General Linear Model analysis revealed a significant overall Wilk's Lambda for Time (p < 0.001, ηₚ²=0.281) and no significant Treatme…

## Sheet: Table S7. Psychomotor vigilance
	Table S7. Psychomotor Vigilance Task Test changes.
													Time Point								Mean
	Variable	Treatment	n		Baseline				24-hour				48-hour				72-hour				(SEM)			Effect	p-Value	ηp2
	Targets Correct	Pork	23	90.5061	±	7.06556		89.083	±	8.0116		87.2461	±	12.5219		87.343	±	8.7224	†	88.545	±	1.762		T	0.339195	0.024545
	(%)	Plant	23	87.6343	±	8.03544		87.5365	±	10.2229		86.3765	±	13.9312		88.3748	±	9.12793		87.481	±	1.762		G x T	0.454208	0.0183181
		Total	46	89.0702	±	7.62107		88.3098	±	9.11502		86.8113	±	13.1047		87.8589	±	8.84311		88.0126	±	1.24597
	Correct Reaction Time	Pork	23	463.887	±	30.401		473.794	±	29.6623	‡	481.12	±	31.6809	†	476.927	±	32.4934	†	473.932	±	5.766		T	0.194564	0.0351649
	(ms)	Plant	23	494.827	±	28.8843		492.45	±	32.8058		490.57	±	31.768		482.918	±	30.0181	†	490.191	±	5.766		G x T	0.00182193	0.110624
		Total	46	479.357	±	33.2318	*	483.122	±	32.3303	†*	485.845	±	31.7317	†	479.922	±	31.0786	*	482.062	±	4.07691	⁑
	False Alarms	Pork	23	1.90913	±	1.64894		2.47826	±	2.1715		2.86957	±	2.59903	‡	3.13043	±	2.15964	†	2.597	±	0.411		T	0.193387	0.0355252
	(%)	Plant	23	3.08696	±	2.52106		3.08696	±	2.27462	‡	3.65217	±	3.41931		2.84043	±	2.57755		3.167	±	0.411		G x T	0.22111	0.0330328
		Total	46	2.49804	±	2.18885	⁑	2.78261	±	2.22024	†	3.26087	±	3.02901	†	2.98543	±	2.35579		2.88174	±	0.290397
	Data are expressed as means ± standard deviations for the the pork and Plant protein treatments. Data were analyzed using a multivariate and univariate General Linear Model with repeated measures. P-levels, with partial ETA squared (ηₚ²) effect size, were reported. General Linear Model analysis revealed no significant overall Wilk's Lambda for Time (p =0.472, ηₚ²=0.022) and a significant Treatmen…

## Sheet: Table S8. Readiness to Perform
	Table S8. Readiness to Perform questionnaire results.
													Time Point								Mean
	Variable	Treatment	n		Baseline				24-hour				48-hour				72-hour				(SEM)			Effect	p-Value	ηp2
	I slept well last night.	Pork	23	3.2174	±	0.79524		3.4087	±	0.96338		3.2174	±	0.98657		3.5435	±	1.01032		3.347	±	0.15		T	0.098	0.049
		Plant	23	3.3478	±	0.83168		3.4391	±	0.82778		2.8752	±	1.06068	†	3.0796	±	1.0633		3.185	±	0.15		G x T	0.155	0.04
		Total	46	3.2826	±	0.80727		3.4239	±	0.88824		3.0463	±	1.02751		3.3115	±	1.05203		3.266	±	0.106
	I am looking forward to today’s workout.	Pork	23	3.6391	±	0.84463		3.1957	±	0.80818	†	3.2609	±	0.76678	‡	3.5696	±	0.67919		3.416	±	0.111		T	0.044	0.068
		Plant	23	3.4783	±	0.66535		3.2752	±	0.56515		3.2317	±	0.54497		3.1696	±	0.84447	‡	3.289	±	0.111		G x T	0.224	0.033
		Total	46	3.5587	±	0.75618		3.2354	±	0.69072	†	3.2463	±	0.65791	†	3.3696	±	0.78425	⁑	3.353	±	0.078
	I am optimistic about my future performance.	Pork	23	4.1304	±	0.69442		3.7826	±	0.65411	†	3.8609	±	0.64999	‡	3.7522	±	0.77686	†	3.882	±	0.124		T	0.007	0.096
		Plant	23	3.913	±	0.66831		3.7957	±	0.75105		3.6809	±	0.74141		3.5913	±	0.8073	‡	3.745	±	0.124		G x T	0.613	0.012
		Total	46	4.0217	±	0.68278		3.7891	±	0.69641	†	3.7709	±	0.69539	†	3.6717	±	0.78759	†	3.813	±	0.088
	I feel vigorous and energetic.	Pork	23	3.2391	±	0.672		3.1913	±	0.80955		3.1957	±	0.91377		3.1522	±	0.9467		3.195	±	0.134		T	0.839	0.006
		Plant	23	3	±	0.6742		3.0261	±	0.86035		2.9548	±	0.92929		2.8739	±	0.88071		2.964	±	0.134		G x T	0.974	0.001
		Total	46	3.1196	±	0.67647		3.1087	±	0.83021		3.0752	±	0.91936		3.013	±	0.91496		3.079	±	0.095
	My appetite is great.	Pork	23	3.8261	±	0.65033		3.813	±	0.74119		3.9565	±	0.72163		3.9348	±	0.80205		3.883	±	0.143		T	0.22	0.033
		Plant	23	4.087	±	0.73318		3.6535	±	0.96759	†	3.5287	±	1.05694	†	3.7478	±	1.00176	‡	3.754	±	0.143		G x T	0.047	0.061
		Total	46	3.9565	±	0.69782		3.7333	±	0.85604	‡	3.7426	±	0.9206		3.8413	±	0.90224		3.818	±	0.101
	I have little muscle soreness.	Pork	23	3.5652	±	1.12112		3.2826	±	0.93937		3.3696	±	0.95605		3.4348	±	0.93303		3.413	±	0.12		T	0.194	0.036
		Plant	23	3.5652	±	1.19947		3.2578	±	0.82792		2.9535	±	0.92144	‡	3.3826	±	0.94708		3.29	±	0.12		G x T	0.636	0.012
		Total	46	3.5652	±	1.14799		3.2702	±	0.8756		3.1615	±	0.95194	‡	3.4087	±	0.92995		3.351	±	0.085
	Data are expressed as means ± standard deviations for the the pork and Plant protein treatments. Data were analyzed using a multivariate and univariate General Linear Model with repeated measures. P-levels, with partial ETA squared (ηₚ²) effect size, were reported. General Linear Model analysis revealed a significant overall Wilk's Lambda for Time (p = 0.002, ηₚ² = 0.097) and a non-significant Tr…
																														Figure S1. Changes in Readiness to Perform Questionnaire results. Data are displayed as mean percentage changes from baseline with 95% confidence intervals. † = p < 0.05 from baseline values. ‡ = p>0.05 to p < 0.10 from baseline values. * Represents p < 0.05 difference between diet treatments. ⁑ = p>0.05 to p < 0.10 difference between groups.

## Sheet: Table S9. Profile of Mood State
	Table S9. Profile of Mood States results.
													Time Point								Mean
	Variable	Treatment	n		Baseline				24-hour				48-hour				72-hour				(SEM)			Effect	p-Value	ηp2
	Tension	Pork	23	6.2174	±	4.57221		5.6522	±	4.5985		4.6522	±	4.66718	†	4.913	±	4.60151	‡	5.359	±	0.935		T	0.003	0.102
		Plant	23	6.5217	±	5.78297		5.1739	±	4.09714	‡	5.1739	±	5.49919		4.6957	±	4.84707	†	5.391	±	0.935		G x T	0.654	0.012
		Total	46	6.3696	±	5.15691		5.413	±	4.31316	‡	4.913	±	5.05009	†	4.8043	±	4.67437	†	5.375	±	0.661
	Depression	Pork	23	5.3043	±	6.71115		4.0435	±	7.06128	†	3.5652	±	6.70703	‡	3.5217	±	6.2731	‡	4.109	±	1.288		T	0.053	0.066
		Plant	23	5	±	6.42439		3.8696	±	6.05508	‡	4.5652	±	6.91393		4	±	5.91608		4.359	±	1.288		G x T	0.474	0.016
		Total	46	5.1522	±	6.49775		3.9565	±	6.50455	†	4.0652	±	6.7541		3.7609	±	6.03392	†	4.234	±	0.911
	Anger	Pork	23	4.6087	±	6.0358		4.0435	±	5.75625		3.2609	±	4.62422	‡	4.0435	±	6.01119		3.989	±	0.938		T	0.152	0.04
		Plant	23	4.3043	±	4.58689		2.6087	±	3.1441		3.6087	±	5.7187	†	2.8696	±	3.68417		3.348	±	0.938		G x T	0.353	0.024
		Total	46	4.4565	±	5.30286		3.3261	±	4.64306	†	3.4348	±	5.14523	‡	3.4565	±	4.96524		3.668	±	0.663
	Fatigue	Pork	23	6.2174	±	3.94227		6.3478	±	4.45797		6.3043	±	4.52704		5.3478	±	5.62146		6.054	±	0.79		T	0.593	0.014
		Plant	23	6.3913	±	4.66845		5.8696	±	3.41526		6.5217	±	4.78511		6	±	4.37971		6.196	±	0.79		G x T	0.796	0.007
		Total	46	6.3043	±	4.27327		6.1087	±	3.93406		6.413	±	4.60713		5.6739	±	4.99357		6.125	±	0.558
	Confusion	Pork	23	5.9565	±	4.4362		5.7391	±	4.74071		4.9565	±	4.75278		5.4348	±	5.29859		5.522	±	0.912		T	0.063	0.057
		Plant	23	5.8261	±	4.30277		4.3913	±	4.03101	†	4.8696	±	5.01184		4.5217	±	4.67945	‡	4.902	±	0.912		G x T	0.308	0.027
		Total	46	5.8913	±	4.32167		5.0652	±	4.40405	†	4.913	±	4.82966	†	4.9783	±	4.96427	‡	5.212	±	0.645
	Vigor	Pork	23	13.8696	±	5.77852		11.4348	±	6.97936	†	11.1739	±	8.77316	†	10.8696	±	8.10333	†	11.837	±	1.462		T	<.001	0.225
		Plant	23	14.0435	±	6.52602		10.6522	±	8.12185	†	9.9565	±	8.00272	†	9.8261	±	7.51152	†	11.12	±	1.462		G x T	0.705	0.01			Figure S2. Percent changes in Profile of Mood States categories. Data are displayed as mean percentage changes from baseline with 95% confidence intervals. † = p < 0.05 from baseline values. ‡ = p>0.05 to p < 0.10 from baseline values. ⁑ Represents p>0.05 to p < 0.10 difference between diet treatments.
		Total	46	13.9565	±	6.09538		11.0435	±	7.49802	†	10.5652	±	8.32574	†	10.3478	±	7.74372	†	11.478	±	1.034
	Total Mood Disturbance Score	Pork	23	42.1739	±	24.7215		37.2609	±	26.5573	†	33.913	±	24.7164	†	34.1304	±	25.7281	†	36.87	±	4.997		T	<.001	0.196
		Plant	23	42.087	±	25.1648		32.5652	±	21.2257	†	34.6957	±	27.5144	†	31.913	±	24.4427	†	35.315	±	4.997		G x T	0.404	0.021
		Total	46	42.1304	±	24.6654		34.913	±	23.8894	†	34.3043	±	25.8636	†	33.0217	±	24.8386	†	36.092	±	3.533
	Data are expressed as means ± standard deviations for the the pork and Plant protein treatments. Data were analyzed using a multivariate and univariate General Linear Model with repeated measures. P-levels, with partial ETA squared (ηₚ²) effect size, were reported. General Linear Model analysis revealed a significant overall Wilk's Lambda for Time (p < 0.001, ηₚ² = 0.128) and a non-significant Tr…

## Sheet: Table S10. Whole blood cell cou
	Table S10. Whole blood cell blood count results.
													Time Point								Mean
	Variable	Treatment	n		Baseline				24-hour				48-hour				72-hour				(SEM)			Effect	p-Value	ηp2
	White Blood Cells	Pork	23	6.7	±	2.18258		6.73913	±	1.63004		7.16522	±	1.93382		6.95217	±	1.89949		6.88913	±	0.272881		T	0.769634	0.00672909
	(K/µL)	Plant	23	6.48696	±	1.00829		6.67391	±	1.19401		6.36522	±	1.38912		6.64217	±	1.41527		6.54207	±	0.272881		T x T	0.403988	0.0209017
		Total	46	6.59348	±	1.68449		6.70652	±	1.41318		6.76522	±	1.71324		6.79717	±	1.66365		6.7156	±	0.192956
	Red Blood Cells	Pork	23	4.70348	±	0.403289		4.69174	±	0.416202		4.71348	±	0.476136		4.76	±	0.478378		4.71717	±	0.0905958		T	0.524995	0.0151972
	(M/µL)	Plant	23	4.73913	±	0.410043		4.69739	±	0.450245		4.67261	±	0.469896		4.68739	±	0.48912		4.69913	±	0.0905958		T x T	0.244976	0.0313564
		Total	46	4.7213	±	0.40254		4.69457	±	0.428723		4.69304	±	0.468197		4.7237	±	0.479779		4.70815	±	0.0640609
	Hemoglobin	Pork	23	14.2609	±	1.19116		14.2	±	1.20303		14.2152	±	1.24858		14.3739	±	1.40234		14.2625	±	0.253986		T	0.302127	0.0270154
	(g/dL)	Plant	23	14.3217	±	1.20188		14.1022	±	1.22442	‡	14.1587	±	1.27997		14.1509	±	1.36067		14.1834	±	0.253986		T x T	0.38384	0.0220285
		Total	46	14.2913	±	1.18356		14.1511	±	1.20123	‡	14.187	±	1.25057		14.2624	±	1.37087		14.2229	±	0.179595
	Hematocrit	Pork	23	42.8261	±	3.30787		42.8391	±	3.37177		42.8391	±	3.67939		43.2348	±	3.79073		42.9348	±	0.699839		T	0.740532	0.00813493
	(%)	Plant	23	43.2696	±	3.32298		43.037	±	3.63738		42.7065	±	3.52988		42.7622	±	3.75877		42.9438	±	0.699839		T x T	0.384251	0.0222157
		Total	46	43.0478	±	3.28605		42.938	±	3.46934		42.7728	±	3.56576		42.9985	±	3.74025		42.9393	±	0.494861
	Mean Corpuscular Volume	Pork	23	91.1739	±	3.37238		91.4261	±	3.09107		91.0565	±	3.27467		90.9652	±	3.45459		91.1554	±	0.673944		T	0.858967	0.00449648
	(fL)	Plant	23	91.4304	±	3.52993		91.0217	±	3.52471		91.6087	±	3.21345		91.4248	±	3.2524		91.3714	±	0.673944		T x T	0.103464	0.0479414
		Total	46	91.3022	±	3.41594		91.2239	±	3.28432		91.3326	±	3.22008		91.195	±	3.32566		91.2634	±	0.47655
	Mean Corpuscular Hemoglobin	Pork	23	30.3478	±	1.25766		30.3174	±	1.28263		30.2217	±	1.3618		30.2783	±	1.46596		30.2913	±	0.276593		T	0.281182	0.0284686
	(pg)	Plant	23	30.2522	±	1.56927		29.95	±	1.33918	†	30.3696	±	1.47137		30.2465	±	1.31428	‡	30.2046	±	0.276593		T x T	0.0722116	0.0520943
		Total	46	30.3	±	1.40697		30.1337	±	1.30979		30.2957	±	1.4038		30.2624	±	1.37673		30.2479	±	0.19558
	Mean Corpuscular Hemoglobin Concentration	Pork	23	33.2913	±	0.703183		33.1565	±	0.695979		33.187	±	0.866185		33.2826	±	0.913362		33.2293	±	0.141451		T	0.365706	0.0235884
	(g/dL)	Plant	23	33.1043	±	0.905779		32.9065	±	0.685616		33.1261	±	0.80409		33.0726	±	0.796745		33.0524	±	0.141451		T x T	0.805532	0.00714164					Figure S3a. Percent changes in white and red cells. Data are displayed as mean percentage changes from baseline with 95% confidence intervals. † = p < 0.05 (‡ = p > 0.05 to p < 0.10) from baseline values. ⁑ = p > 0.05 to p < 0.10 difference between diet treatments.
		Total	46	33.1978	±	0.807325		33.0315	±	0.694691	‡	33.1565	±	0.826949		33.1776	±	0.854086		33.1409	±	0.100021
	Red Blood Cell Distribution Width	Pork	23	12.3913	±	0.523895		12.4174	±	0.571801		12.3543	±	0.520252		12.3522	±	0.515989		12.3788	±	0.105976		T	0.21503	0.0334469
	(%)	Plant	23	12.3826	±	0.5015		12.4783	±	0.505386	‡	12.4609	±	0.538296		12.4622	±	0.499454		12.446	±	0.105976		T x T	0.157505	0.0390748
		Total	46	12.387	±	0.507109		12.4478	±	0.534473	†	12.4076	±	0.526199		12.4072	±	0.505185		12.4124	±	0.0749362
	Neutrophils	Pork	23	54.0174	±	10.6961		53.9478	±	8.27279		55.5587	±	9.004		57.3609	±	10.3647		55.2212	±	1.56793		T	0.338731	0.0246722
	(%)	Plant	23	53.4435	±	9.37811		56.2109	±	9.23964		55.1478	±	9.74628		55.5596	±	11.179		55.0904	±	1.56793		T x T	0.547897	0.0145099
		Total	46	53.7304	±	9.95054		55.0793	±	8.7467		55.3533	±	9.27997		56.4602	±	10.6979		55.1558	±	1.10869
	Lymphocytes	Pork	23	33.4043	±	9.29963		33.2391	±	6.94162		32.0326	±	7.96991		30.6522	±	8.05187		32.3321	±	1.34559		T	0.340664	0.0246243
	(%)	Plant	23	34.0565	±	8.54852		31.5196	±	8.72544		32.3022	±	8.51651		32.1652	±	8.98563	‡	32.5109	±	1.34559		T x T	0.607099	0.0124776
		Total	46	33.7304	±	8.83832		32.3793	±	7.84437		32.1674	±	8.15672		31.4087	±	8.47081		32.4215	±	0.951479
	Monocytes	Pork	23	8.53043	±	1.59586		9.06522	±	1.81023	‡	8.6587	±	1.7406		8.43043	±	2.35824		8.6712	±	0.303878		T	0.421617	0.0204877
	(%)	Plant	23	8.64783	±	1.03127		8.73696	±	1.56308		8.81957	±	1.48437		8.73478	±	1.91421		8.73478	±	0.303878		T x T	0.501684	0.0169227
		Total	46	8.58913	±	1.32987		8.90109	±	1.68049		8.73913	±	1.60156		8.58261	±	2.1293		8.70299	±	0.214874
	Eosinophils	Pork	23	3.19565	±	2.50771		2.85217	±	2.13134		2.76522	±	2.22233		2.68261	±	2.36598	‡	2.87391	±	0.457657		T	0.204875	0.0345094
	(%)	Plant	23	2.93478	±	1.8944		2.71304	±	2.57436		2.93261	±	2.44864		2.7187	±	2.28889		2.82478	±	0.457657		T x T	0.609083	0.0129087
		Total	46	3.06522	±	2.20144		2.78261	±	2.33791		2.84891	±	2.31364		2.70065	±	2.30182	‡	2.84935	±	0.323612
	Basophils	Pork	23	0.626087	±	0.261495		0.613043	±	0.186607		0.634783	±	0.246076		0.608696	±	0.227462		0.620652	±	0.0413792		T	0.503048	0.0173175
	(%)	Plant	23	0.665217	±	0.240471		0.58913	±	0.261967		0.567391	±	0.281073	†	0.634783	±	0.232787		0.61413	±	0.0413792		T x T	0.379789	0.0228297
		Total	46	0.645652	±	0.249182		0.601087	±	0.225213		0.601087	±	0.263415		0.621739	±	0.22795		0.617391	±	0.0292595
	Immature Granulocytes	Pork	23	0.247826	±	0.167521		0.282609	±	0.192241	‡	0.35	±	0.502494		0.269565	±	0.097397		0.2875	±	0.0348187		T	0.451427	0.0162611
	(%)	Plant	23	0.265217	±	0.122877		0.231304	±	0.131402		0.23087	±	0.105783		0.213043	±	0.125424	‡	0.235109	±	0.0348187		T x T	0.269722	0.0290492
		Total	46	0.256522	±	0.145529		0.256957	±	0.164869		0.290435	±	0.364063		0.241304	±	0.114651	⁑	0.261304	±	0.0246206
	Platelets	Pork	23	251.174	±	49.4319		256.522	±	45.8177	‡	260.543	±	46.0876	†	261.913	±	55.3615	†	257.538	±	11.357		T	0.107118	0.0494096
	(K/µL)	Plant	23	247.696	±	64.611		251.63	±	61.07		248.609	±	59.6007		249.855	±	59.1417		249.447	±	11.357		T x T	0.229456	0.03289
		Total	46	249.435	±	56.9088		254.076	±	53.4393	†	254.576	±	53.0235	†	255.884	±	56.9698	‡	253.493	±	8.0306									Figure S3b. Percent changes in whole blood white blood cells. Data are displayed as mean percentage changes from baseline with 95% confidence intervals. † = p < 0.05 (‡ = p > 0.05 to p < 0.10) from baseline values. * p < 0.05 (⁑ = p > 0.05 to p < 0.10) difference between diet treatments.
	Neutrophils	Pork	23	3.79565	±	2.14403		3.71652	±	1.39628		4.09261	±	1.75097		4.14043	±	1.93681		3.9363	±	0.249347		T	0.606051	0.0118711
	(K/µL)	Plant	23	3.50957	±	1.09882		3.80696	±	1.23868		3.5887	±	1.37449		3.79304	±	1.6084		3.67457	±	0.249347		T x T	0.636375	0.0107815
		Total	46	3.65261	±	1.69072		3.76174	±	1.30589		3.84065	±	1.57715		3.96674	±	1.76905		3.80543	±	0.176315
	Lymphocytes	Pork	23	2.0913	±	0.453745		2.17174	±	0.41467		2.1987	±	0.420911		2.02565	±	0.398415		2.12185	±	0.0835667		T	0.49655	0.0172593
	(K/µL)	Plant	23	2.16174	±	0.515087		2.07522	±	0.59896		2.00348	±	0.514813		2.05522	±	0.501886		2.07391	±	0.0835667		T x T	0.161683	0.0388596
		Total	46	2.12652	±	0.481282		2.12348	±	0.5117		2.10109	±	0.475316		2.04043	±	0.4483		2.09788	±	0.0590906
	Monocytes	Pork	23	0.556957	±	0.141564		0.59913	±	0.141161	‡	0.60913	±	0.150361	†	0.565652	±	0.160619		0.582717	±	0.0244166		T	0.132148	0.0427177
	(K/µL)	Plant	23	0.558261	±	0.0913859		0.586087	±	0.147609		0.554348	±	0.112687		0.563913	±	0.118657		0.565652	±	0.0244166		T x T	0.278507	0.0286863
		Total	46	0.557609	±	0.117817		0.592609	±	0.14296	‡	0.581739	±	0.134268		0.564783	±	0.13963		0.574185	±	0.0172652
	Eosinophils	Pork	23	0.20087	±	0.149085		0.185652	±	0.144657		0.18913	±	0.162814		0.172174	±	0.147524	‡	0.186957	±	0.0305388		T	0.142735	0.0410972
	(K/µL)	Plant	23	0.187391	±	0.129166		0.17913	±	0.172914		0.178696	±	0.161451		0.169565	±	0.144237		0.178696	±	0.0305388		T x T	0.935392	0.002628
		Total	46	0.19413	±	0.138091		0.182391	±	0.157666		0.183913	±	0.160409		0.17087	±	0.144266	†	0.182826	±	0.0215942
	Basophils	Pork	23	0.0391304	±	0.0153484		0.0413043	±	0.0145553		0.0443478	±	0.0164665	†	0.0404348	±	0.0152191		0.0413043	±	0.00298495		T	0.998879	0.000189693
	(K/µL)	Plant	23	0.0421739	±	0.0162247		0.0404348	±	0.0155149		0.0369565	±	0.018934	†	0.0408696	±	0.0147442		0.0401087	±	0.00298495		T x T	0.0182033	0.0733165
		Total	46	0.0406522	±	0.0156918		0.0408696	±	0.0148812		0.0406522	±	0.0179384		0.0406522	±	0.0148177		0.0407065	±	0.00211068
	Immature Granulocytes	Pork	23	0.0169565	±	0.0132921		0.0191304	±	0.0120276		0.0252174	±	0.0350155	‡	0.0182609	±	0.00834058		0.0198913	±	0.00235555		T	0.352068	0.0221939
	(K/µL)	Plant	23	0.0169565	±	0.00926125		0.0169565	±	0.00926125		0.0156522	±	0.00787752		0.0143478	±	0.00895752		0.0159783	±	0.00235555		T x T	0.279404	0.0280768
		Total	46	0.0169565	±	0.0113274		0.0180435	±	0.0106707		0.0204348	±	0.0255566		0.0163043	±	0.00878349		0.0179348	±	0.00166563
	Neutrophils : Lymphocyte Ratio	Pork	23	1.95522	±	1.419		1.74	±	0.619377		1.90174	±	0.747363		2.15957	±	1.32533		1.93913	±	0.15308		T	0.565928	0.0132354
		Plant	23	1.78391	±	0.981695		2.04478	±	1.13905		1.94565	±	1.05009		2.07043	±	1.45379		1.9612	±	0.15308		T x T	0.613342	0.0114433
		Total	46	1.86957	±	1.20957		1.89239	±	0.919561		1.9237	±	0.901471		2.115	±	1.37624		1.95016	±	0.108244
	Data are expressed as means ± standard deviations for the the pork and Plant protein treatments. Data were analyzed using a multivariate and univariate General Linear Model with repeated measures. P-levels, with partial ETA squared (ηₚ²) effect size, were reported. General Linear Model analysis revealed no significant overall Wilk's Lambda for Time (p = 0.137, ηₚ² = 0.186) and no significant Trea…

[truncated: 8 more sheets: Table S11. Serum Renal and Elec, Table S12. Blood Lipids, Table S13. Catabolism & Enzymes, Table S14. Catabolic Hormones, Table S15. Inflammatory markers, Table S16. Urine Catabolic Mark, Table S17. Food satisfaction, Tables S18. Side Effects]
